# Supplementary material for: CRC Therapy Identifies Indian Hedgehog Signaling in Mouse Endometrial Epithelial Cells and Inhibition of Ihh-KLF9 as a Novel Strategy for Treating IUA
Source: Cells. 2022 Dec 15;11(24):4053. doi: 10.3390/cells11244053 (PMC9776583; doi:10.3390/cells11244053)
Supplement: Supplementary file 1 [file cells-11-04053-s001.zip]

Archive with 1 entries (1 files):
- cells-2031100-supplementary.pdf
